# Supplementary material for: Puzzling out the ecological niche construction for nitrogen fixers in a coastal upwelling system
Source: ISME Commun. 2025 Feb 4;5(1):ycaf018. doi: 10.1093/ismeco/ycaf018 (PMC11931620; doi:10.1093/ismeco/ycaf018)
Supplement: Fontela_SuppInfoTableS1_ycaf018 [file fontela_suppinfotables1_ycaf018.xlsx]

## Sheet: TableSamples
		In green color the dates when the sample exists and it was included in the manuscript dataset
Date (dd/mm/yyyy)	Location	Hydrography (including measured dissolved inorganic nutrients)	Biological nitrogen fixation (BNF)	Nested-amplification of the nifH gene	nifH gene quantification through qPCR from DNA	nifH gene quantification through RT-qPCR from RNA	Nutrient addition experiment
	TOTAL	75	34	71	78	15	4
	% of dates	94.9367	43.038	89.8734	98.7342	18.9873
2014-02-27	Shelf off Ría de A Coruña		1	1	1
2014-05-27	Shelf off Ría de A Coruña	1		1	1
2014-12-17	Shelf off Ría de A Coruña	1	1
2015-04-14	Shelf off Ría de A Coruña		1	1	1
2015-05-12	Shelf off Ría de A Coruña		1		1
2015-06-11	Shelf off Ría de A Coruña	1	1	1	1
2015-07-21	Shelf off Ría de A Coruña	1	1	1	1
2015-09-03	Shelf off Ría de A Coruña	1	1	1	1
2015-11-19	Shelf off Ría de A Coruña	1	1	1	1
2015-12-16	Shelf off Ría de A Coruña	1	1	1	1
2017-02-21	Ría de Vigo	1	1	1	1		1
2017-03-09	Ría de Vigo	1		1	1
2017-03-16	Ría de Vigo	1		1	1
2017-03-20	Ría de Vigo	1	1	1	1		1
2017-03-23	Ría de Vigo	1		1	1
2017-03-30	Ría de Vigo	1			1
2017-04-06	Ría de Vigo	1		1	1
2017-04-11	Ría de Vigo	1			1
2017-04-20	Ría de Vigo	1		1	1
2017-04-24	Ría de Vigo			1	1
2017-05-04	Ría de Vigo	1		1	1
2017-05-18	Ría de Vigo	1		1	1
2017-05-25	Ría de Vigo	1		1	1
2017-06-01	Ría de Vigo	1		1	1
2017-06-08	Ría de Vigo	1		1	1
2017-06-15	Ría de Vigo	1		1	1
2017-06-22	Ría de Vigo	1		1	1
2017-07-05	Ría de Vigo	1	1	1	1	1	1
2017-07-06	Ría de Vigo	1	1	1	1	1
2017-07-13	Ría de Vigo	1		1	1
2017-07-20	Ría de Vigo	1		1	1
2017-07-27	Ría de Vigo	1		1	1
2017-08-03	Ría de Vigo	1		1	1
2017-08-17	Ría de Vigo	1		1	1
2017-08-24	Ría de Vigo	1	1		1	1
2017-08-31	Ría de Vigo	1		1	1
2017-09-08	Ría de Vigo	1		1	1
2017-09-14	Ría de Vigo	1		1	1
2017-09-18	Ría de Vigo	1	1	1	1	1	1
2017-09-21	Ría de Vigo	1		1	1
2017-09-28	Ría de Vigo	1		1	1
2017-10-06	Ría de Vigo	1		1	1
2017-10-11	Ría de Vigo	1		1	1
2017-10-18	Ría de Vigo	1		1	1
2017-10-26	Ría de Vigo	1	1	1	1
2017-11-02	Ría de Vigo	1		1	1
2017-11-09	Ría de Vigo	1		1	1
2017-11-16	Ría de Vigo	1	1	1	1
2017-11-21	Ría de Vigo	1		1	1
2017-11-30	Ría de Vigo	1			1
2017-12-05	Ría de Vigo	1		1	1
2017-12-19	Ría de Vigo	1	1	1	1
2017-12-28	Ría de Vigo	1		1	1
2018-01-08	Ría de Vigo	1		1	1
2018-01-16	Ría de Vigo	1			1
2018-01-23	Ría de Vigo	1	1	1	1
2018-02-02	Ría de Vigo	1		1	1
2018-03-07	Ría de Vigo	1		1	1
2018-03-19	Ría de Vigo	1		1	1
2018-03-27	Ría de Vigo	1		1	1
2018-04-12	Ría de Vigo	1		1	1
2018-04-19	Ría de Vigo	1	1	1	1
2018-04-26	Ría de Vigo	1		1	1
2018-05-02	Ría de Vigo	1		1	1
2018-05-10	Ría de Vigo	1			1
2018-07-01	Outer shelf of Ría de Pontevedra	1	1	1	1	1
2018-07-02	Ría de Pontevedra	1	1	1	1	1
2018-07-03	Ría de Pontevedra	1	1	1	1	1
2018-07-04	Ría de Pontevedra	1	1	1	1	1
2018-07-05	Ría de Pontevedra	1	1	1	1	1
2018-07-06	Ría de Pontevedra	1	1	1	1	1
2018-07-07	Outer shelf of Ría de Pontevedra	1	1	1	1	1
2018-07-08	Ría de Pontevedra	1	1	1	1	1
2018-07-10	Outer shelf of Ría de Pontevedra	1	1	1	1	1
2018-07-11	Ría de Pontevedra	1	1	1	1
2018-07-12	Ría de Pontevedra	1	1	1	1	1
2018-07-13	Ría de Pontevedra	1	1	1	1
2018-07-14	Ría de Pontevedra	1	1	1	1
2018-07-15	Outer shelf of Ría de Pontevedra	1	1	1	1	1
	TOTAL	75	34	71	78	15	4
	% of dates	94.9367	43.038	89.8734	98.7342	18.9873
