# Supplementary material for: Puzzling out the ecological niche construction for nitrogen fixers in a coastal upwelling system
Source: ISME Commun. 2025 Feb 4;5(1):ycaf018. doi: 10.1093/ismeco/ycaf018 (PMC11931620; doi:10.1093/ismeco/ycaf018)
Supplement: Fontela_SuppInfoTableS2_ycaf018 [file fontela_suppinfotables2_ycaf018.xlsx]

## Sheet: Hoja1
Date	Location	Limit of detection	Nitrogen fixation rate	Nitrogen fixation rate standard error
dd/mm/yyy	Surface depth	nmol N L-1 d-1	nmol N L-1 d-1	nmol N L-1 d-1
2014-02-27	Shelf off Ría de A Coruña	0.0698735	0.0464421	0.00319368
2014-12-17	Shelf off Ría de A Coruña	0.0514206	0.025	0.012
2015-04-14	Shelf off Ría de A Coruña	0.128757	0.0954616	0.0236129
2015-05-12	Shelf off Ría de A Coruña	0.106172	0.00884237	0.0153154
2015-06-11	Shelf off Ría de A Coruña	0.0495101	0.0412284	0.0249727
2015-07-21	Shelf off Ría de A Coruña	0.0484177	0.0635527	0.0202713
2015-09-03	Shelf off Ría de A Coruña	0.0597532	0.0766773	0.0106248
2015-11-19	Shelf off Ría de A Coruña	0.0496057	0	0
2015-12-16	Shelf off Ría de A Coruña	0.0431386	0	0
2017-02-21	Ría de Vigo	0.212	0.02	0
2017-03-20	Ría de Vigo	0.26	0.11	0
2017-07-05	Ría de Vigo	0.13	0.425296	0.201587
2017-07-06	Ría de Vigo	0.13	0.302404	0.117171
2017-08-24	Ría de Vigo	0.14	1.41759	0.290434
2017-09-18	Ría de Vigo	0.174	0.590969	0.221542
2017-10-26	Ría de Vigo	0.082	0.092	0.04
2017-11-16	Ría de Vigo	0.064	0.024	0.009
2017-12-19	Ría de Vigo	0.062	0.03	0.006
2018-01-23	Ría de Vigo	0.053	0.022	0.008
2018-04-19	Ría de Vigo	0.19	0.014	0.008
2018-07-01	Outer shelf of Ría de Pontevedra	0.0922569	2.0973	0.396686
2018-07-02	Ría de Pontevedra	0.10073	2.85966	0.425621
2018-07-03	Ría de Pontevedra	0.0784799	2.7958	0.298269
2018-07-04	Ría de Pontevedra	0.0888139	2.38917	0.0788012
2018-07-05	Ría de Pontevedra	0.0817057	1.2208	0.125237
2018-07-06	Ría de Pontevedra	0.0870566	2.29219	0.383217
2018-07-07	Outer shelf of Ría de Pontevedra	0.132763	3.17078	0.366999
2018-07-08	Ría de Pontevedra	0.107462	0.436274	0.0718729
2018-07-10	Outer shelf of Ría de Pontevedra	0.0556454	0.344058	0.0435011
2018-07-11	Ría de Pontevedra	0.0775057	0.0564244	0.0156934
2018-07-12	Ría de Pontevedra	0.10984	0.20894	0.0170104
2018-07-13	Ría de Pontevedra	0.0793957	0.0460998	0.00834006
2018-07-14	Ría de Pontevedra	0.0719974	0.0524339	0.00408208
2018-07-15	Outer shelf of Ría de Pontevedra	0.0470589	0.134552	0.0515998
