# Supplementary material for: Puzzling out the ecological niche construction for nitrogen fixers in a coastal upwelling system
Source: ISME Commun. 2025 Feb 4;5(1):ycaf018. doi: 10.1093/ismeco/ycaf018 (PMC11931620; doi:10.1093/ismeco/ycaf018)
Supplement: Fontela_SuppInfoTableS7_ycaf018 [file fontela_suppinfotables7_ycaf018.xlsx]

## Sheet: NifH_SuppInfoTable3
ASV in figure 4b	taxa	name	blast	Sequence
Cyanobacteria UCYN-A2 (100%) - seq1	Cyanobacteria	CnbUCYNA	100	TTCCACCCGTTTAATGTTGCACTGTAAAGCACAAACCACTGTTTTACATTTAGCTGCAGAAAGAGGAACTGTAGAAGATATTGAACTTGACGAAGTAGTAATTCCTGGTTACAACAACGTTTTATGTGTTGAATCTGGTGGTCCTGAGCCCGGAGTTGGATGTGCTGGTCGTGGTATTATTACTGCTATCAACTTTCTTGAAGAAGAAGGTGCTTACGAAAATCTAGATTTCGTATCTTACGATGTATTAGGAGACGTTGTTTGTGGTGGTTTCGCTATGCCTATCCGTGAAGGAAAAGCACAAGAAATCTACATCGTTACTTCT
Chlorobia - seq34	Chlorobia	ChhThal2	89.908	CTCAACACGTCTTCTTCTTGGTGGTCTTGCTCAAAAAACAGTTCTCGACACACTTCGTGAAGAGGGTGAAGATATCGAAATCGATGATATCATCAAAGAAGGATACAGCAAAACACGTTGTGTTGAATCAGGAGGTCCTGAGCCAGGTGTAGGTTGTGCAGGTCGTGGTATCATCACATCAATCAACCTTCTTGAACAACTTGGAGCATGGGATCCAGAATACAAAATCGACTATACATTTTATGATGTACTTGGTGATGTAGTATGTGGTGGTTTCGCAATGCCTATCCGTGATGGTAAAGCTGAAGAGATTTACATTGTAGTATCG
Sideroxydans lithotrophicus (98%) - seq42	Betaproteobacteria	SidLith2	98.165	CTCCACCCGCCTGATCCTGCACTCGAAGGCTCAAACCTCCGTCATGGCGCTCGCCGCCGAAGCTGGCAGCGTCGAAGATCTGGAACTCGAGGACGTCTTGTCCGTGGGCTTCGGTGGCATCAAGTGCGTTGAGTCCGGTGGCCCGGAACCCGGCGTTGGCTGTGCCGGTCGTGGTGTGATCACCGCCATCAACTTCCTTGAAGAAGAAGGCGCCTACGACGAAGCCCTCGATTTCGTGTTCTACGACGTGCTCGGCGACGTGGTGTGTGGCGGCTTCGCCATGCCCATCCGCGAGAACAAGGCTCAGGAAATCTACATCGTTTGCTCC
Gammaproteobacteria - seq46	Gammaproteobacteria	AztVin11	90.826	TTCAACGCGCTTAATTTTACATGCAAAAATGCAAAACTCTATTATGGAAATGGCCGCTGATGCTGGTTCTGTTGAAGACATCGAATTAGAAGATGTTCTATTAGTAGGTTACGGCGGCGTTCGTTGTGTTGAGTCTGGTGGCCCAGAGCCAGGTGTTGGTTGTGCAGGACGTGGTGTAATTACTGCTATTAACTTCTTAGAAGAAGAAGGCGCTTATGAAGACGAATTAGACTTCGTATTTTATGACGTACTAGGTGATGTTGTATGTGGTGGTTTTGCTATGCCAATTCGTGAAAACAAAGCACAAGAAATTTACATTGTTTGTTCA
Methylobacter tundripaludum (100%) - seq67	Gammaproteobacteria	MtbTund4	100	TTCTACCCGTTTAATACTTCACGCCAAAGCCCAAACAACTATCATGAGTTTGGCTGCTGAAGCCGGTAGTGTTGAAGATTTGGAACTCGAAGATGTATTGAAAGCCGGTTATCGCGGCATCAAGTGCGTCGAATCAGGTGGTCCTGAGCCCGGCGTTGGCTGTGCGGGTCGCGGTGTAATTACAGCGATTAACTTCCTTGAAGAAGAAGGTGCTTATGACGATGAACTTGACTTCGTTTTTTATGATGTACTTGGGGATGTTGTGTGTGGTGGCTTTGCCATGCCAATCCGTGAAAACAAGGCGCAAGAAATTTACATCGTCTGCTCG
Deltaproteobacteria - seq69	Deltaproteobacteria	DscAlke2	88.073	TTCTACAAGACTACTATTGGGAGGACTCTCACAAAACACAGTGCTTGACACATTGCGGGCTGAAGGCGAAGACGTGGACCTCGAAGATATCCGCAAGACTGGATTTCAAGGGACTGTCTGCGTTGAGTCCGGCGGCCCTGAGCCGGGTGTGGGATGCGCAGGGCGAGGAATCATCACCTCCATCAATTTGCTGGAACAACTGGGCGCTTACGCTGAAAGCGAAGCCCTCGATTACGCCTTTTATGACGTGCTCGGCGACGTGGTGTGCGGCGGATTCGCAATGCCGATACGTGAGGGAAAAGCCCAGGAAATCTACATAGTGGTGTCC
Chlorobia - seq87	Chlorobia	ChhThal2	86.239	TTCAACCCGTCTATTATTAGGTGGACTGGCTCAAAAAACAGTTTTGGACACACTTCGTGAAGAAGGTGAAGATGTTGAGATCGACGATGTAATCAAAAGAGGTTATGGTGAAGTTCGTTGTGTTGAATCAGGTGGTCCGGAACCAGGTGTAGGATGTGCTGGTCGTGGTATCATTACTTCTATCAACTTGTTGGAACAATTAGGAGCATGGGACGAAAAATACGAAACTGACTATACTTTCTATGATGTACTTGGTGACGTTGTATGTGGTGGTTTCGCAATGCCTATCCGCGATGGAAAAGCAGAAGAAATTTACATTGTAGTATCA
Desulfovibrio aespoeensis (95%) - seq94	Deltaproteobacteria	DsfAesp2	95.413	CTCTACACGTCTGTTACTCGGTGGACTGGCCCAGAAATCAGTACTCGATACGCTTCGAGAAGAAGGAGAGGACGTTGAACTAGATGATATCAGAAAAGCAGCGTATGGCGGAACCTGGGCGGTTGAATCAGGTGGTCCGGAGCCCGGAGTTGGTTGTGCTGGGAGAGGTATCATCACTTCCATCAACATGCTTGAATCCCTCGGAGCGTATGAAGAAAGCGAGGGGTTGGACTATGCCTTCTATGATGTCCTTGGTGATGTCGTTTGCGGTGGTTTTGCCATGCCTATCAGAGATGGTAAGGCAGAAGAGATCTATATCGTTGTCTCC
Arcobacter nitrofigilis (95%) - seq123	Epsilonproteobacteria	ArcNitr5	95.041	TTCTACTAGACTTATCTTACATGAGAAAGCACAATCAACTATTATGCAATTAGCTTCAGAGGCTGGAACTGTTGAAGACTTAGAATTAGAAGATGTATGTAAACCCGGAGCAGATGAGTTCCATATGGATAACACTGATATTACAGAAGGTTATATTAATTGTACTGAGTCAGGTGGTCCTGAGCCAGGTGTTGGATGTGCTGGACGTGGTGTTATTACAGCAATTAACTTCTTAGAAGAAGAAGGTGCTTATGATGATGAGTTAGATTTTGTTTCATATGATGTACTTGGAGACGTTGTTTGTGGTGGATTTGCAATGCCAATTAGAGAAGGTAAAGCACAAGAGATCTACATTGTAATGTCT
Deltaproteobacteria - seq132	Deltaproteobacteria	DelProt4	88.073	TTCAACTCGTTTGTTACTCGGTGGTTTAGCGCAGAATACGGTGCTGGATACACTCCGTACTGAGGGGGAGGACGTTGAGCTTGATGATGTAATTAAAGATGGTTTTGGTGGAAGTCGTTGCGTGGAGTCAGGGGGTCCTGAGCCAGGTGTTGGTTGTGCGGGTCGCGGTATTATTACTTCGATCAACCTGCTCGAACAGTTGGGCGCTTATGAGGAAGACCAAAACCTAGATTACGTTTTCTATGATGTATTGGGTGACGTGGTTTGTGGTGGTTTCGCGATGCCGATTCGTGAAGGAAAAGCCCAGGAAATTTACATCGTGGTCTCG
Epsilonproteobacteria - seq138	Epsilonproteobacteria	WolSucc2	86.885	TTCAACAAGACTTATTCTTCACGAAAAAGCTCAATCTACTATCCTACAGCTTGCTGCTGAAATGGGAACAGTTGAGGATCTTGAACTAGAAGATGCATGTAAACCAGGTGCTGGTATCTTTGCTCCAGAAGCTGAAGGTGGTTGGATTAACTGTACTGAGTCTGGTGGTCCAGAGCCAGGTGTTGGTTGTGCAGGTCGTGGGGTAATTACTGCGATTAACTTCCTTGAAGAAGAGGGTGCCTATGAAGAAGAAGGTCTCAACTTCGTTTCTTATGACGTACTTGGTGACGTTGTATGTGGTGGATTTGCAATGCCGATCCGTGAAGGTAAAGCACAAGAGATCTACATCGTTATGTCT
Deltaproteobacteria - seq181	Deltaproteobacteria	DsfMagn2	86.239	TTCAACCCGATTGCTTTTAGATGGCTTGGCACAAAAAACAGTTTTAGATACGCTTCGCGAAGAAGGAGAAGATATTGATTTGGATGACATTGTAAAAGAAGGTTACGGTGGTGTTCGTTGTGTTGAGTCAGGAGGTCCTGAGCCAGGTGTAGGTTGTGCCGGTCGTGGTATTATTACTTCAATAAACTTGCTAGAGCAGTTAGGTGCATGGGATGAAAGTTACAAGATTGACTATACTTTTTACGATGTGCTAGGTGATGTAGTGTGTGGTGGTTTTGCCATGCCAATTCGCGAGGGTAAAGCCGAAGAAATTTACATTGTAGTTTCA
Gammaproteobacteria - seq245	Gammaproteobacteria	PseStut3	93.578	TTCAACACGCTTAATCCTTCATACTAAAATGCAAAATACAATCATGGAAATGGCTGCTGAAGCAGGAACAGTTGAAGACATCGAATTAGAAGATGTACTACTGACTGGTTACGGCGATGTTAAATGTGTTGAATCAGGCGGTCCAGAGCCAGGTGTTGGTTGTGCTGGTCGTGGCGTAATCACTGCAATTAACTTCTTAGAAGAAGAAGGCGCATATGAAGAAGATTTAGACTTCGTATTCTACGATGTACTAGGTGATGTTGTATGTGGTGGTTTCGCAATGCCTATCCGTGAAAATAAAGCACAAGAAATCTACATTGTATGTTCT
Firmicutes - seq280	Firmicutes	AlkOrem2	81.481	TTCAACTAAAAACTTAATGAAAGGTGAATTCATTCCTACAGTTTTAGATGTACTCAAAGAAAAAGGAGACAAAGTAGAAATAGAAGACATAATTTTTAAAGGATATAATGACATATTGTGTGCAGAAGCAGGAGGACCAACTCCAGGAATTGGTTGTGCTGGAAGAGGAATAATAACTGCATTTGAAAAATTAGAAGAATTAAAGGCATTTGAAACATATAAACCAGACATAGTGATCTATGATGTATTAGGGGATGTAGTGTGTGGAGGTTTTGCAATGCCTATAAGAAACAATTATGCAGAACAAGTATTTGTAGTAACATCA
Firmicutes - seq335	Firmicutes	CloSpor2	81.308	TTCTACCAGGAATTTGACAAAAGGAATGAAAATACCCACTGTACTTGATGTGCTTAGAGATAATGATAAAGTAGAATTAAGTGATATTATTGTAGAAGGTGATCTTGGAGTTCTATGCGTTGAAGCTGGAGGTCCTGTTCCTGGTGTAGGATGTGCGGGAAGAGGTATTATAACTGCTTTTGAAAAGTTAGAAGAATTACATGCCTATGAAATATACAAACCAGATGTGATTATTTACGATGTTTTGGGAGATGTAGTCTGTGGTGGGTTTGCAATGCCTATTAGAGGTGGATATGCTGATGAAGTTTGTATTGTGACTTCA
Bacteroidia - seq379	Bacteroidia	PalProp2	86.239	TTCAACCAGATTACTACTAGGTGGTTTGGCACAAAAAACAGTGCTTGACACACTAAGAGAAGAAGGAGAAGATGTTGTATTTGACGACATTGTAAAACCTGGATACGGAAACACAAGTTGTACAGAATCAGGCGGACCAGAACCAGGCGTTGGTTGTGCAGGTCGTGGAATTATTACTTCTATCAACATGTTAGAGCAATTAGGTGCTTATGATGAAGACAAAGCTTTAGACTATGCATTTTATGATGTATTGGGTGACGTTGTTTGTGGTGGATTTGCAATGCCAATTAGAGATGGTAAAGCTGAAGAAATTTACATTGTAGTTTCG
Gammaproteobacteria - seq402	Gammaproteobacteria	AztVin11	90.826	TTCAACGCGCTTAATTTTACACGCAAAAATGCAAAACTCAATTATGGAAATGGCTGCTGATGCTGGTTCTGTTGAAGACATCGAATTAGAAGATGTATTACTAGTTGGTTACGGCGGCGTTCGTTGTGTTGAGTCTGGTGGTCCTGAGCCAGGTGTTGGTTGTGCTGGTCGTGGTGTCATCACAGCGATTAACTTCCTTGAAGAAGAAGGTGCTTACGAAGATGAATTAGATTTCGTTTTCTACGACGTACTAGGTGATGTTGTATGTGGTGGTTTCGCGATGCCAATTCGTGAAAACAAAGCACAAGAAATCTACATCGTTTGTTCT
Desulfovibrio aespoeensis (98%) - seq427	Deltaproteobacteria	DsfAesp2	98.165	CTCCACCCGTTTGCTTCTAGGTGGTCTTGCCCAGAAGTCAGTTCTAGATACTCTTCGTGAGGAAGGTGAGGACGTGGAACTAGATGACATCAGAAAGCCTGGTTTTGGCGATACCTGGTGTGTTGAGTCTGGTGGTCCTGAGCCAGGAGTTGGTTGTGCTGGTCGTGGTATCATCACCTCAATTAACATGCTTGAGTCTCTAGGTGCTTACGAGGAAGAAGAAGGTCTTGATTACGCTTTCTATGATGTACTTGGTGATGTTGTTTGTGGTGGTTTCGCTATGCCGATTCGTGATGGTAAGGCGGAAGAAATTTATATTGTCTGTTCC
Chlorobia - seq483	Chlorobia	ChhThal2	89.908	TTCAACAAGATTACTTTTAGGTGGACTTGTACAGAACACTGTTCTTGATACTTTAAGAGAAGAAGGTGAAGATGTTGAACTTGATGATGTAATCAAAATTGGATACAAAGGAACAAGAAACGTTGAGTCTGGTGGACCAGAACCTGGTGTTGGATGTGCTGGTAGAGGTATTATTACTTCAATCAACTTACTTGAACAGTTAGGTGCTTATGAAGATGAGTGGGAATTAGATTATGCATTCTATGATGTACTTGGAGATGTTGTATGTGGTGGATTCGCAATGCCTATTAGAGATGGTAAAGCTGAAGAAATTTACATCGTTGTTTCT
Pelobacter carbinolicus (95%) - seq568	Deltaproteobacteria	PlbCarb2	95.413	CTCAACTCGCCTGATCCTGCACGCCAAGGCACAGGACACGGTTATGGACAAGGTTCGTGAACTTGGCACCGTCGAGGATCTGGAGCTGGAAGATGTCTGTAGACGCGGTTACGGTGATGTCATGTGCGTCGAGTCGGGTGGTCCTGAGCCAGGCGTTGGATGTGCCGGTCGTGGGGTTATCACTGCCATTAACTTCCTCGAAGAAGAAGGAGCCTACACTCCGGACCTCGACTATGTTTTCTACGATGTTCTCGGTGACGTTGTCTGTGGCGGATTCGCTATGCCGATCCGTGAAAACAAAGCCCAGGAGATCTATATCGTCGTCTCC
Deltaproteobacteria - seq616	Deltaproteobacteria	DscAlke2	89.908	CTCCACTCGCCTGATGCTTGGCGGACTTGCACAGAAGACAGTTCTTGATACTCTCCGCGAGGAGGGCGAAGATGTCGAACTTGATGATGTTCGTAAAAGCGGATTCAGCGGGACACTTTGCGTTGAGTCCGGCGGTCCTGAACCTGGCGTAGGTTGTGCGGGCCGCGGTATTATTACATCTATTAACTTGCTGGAACAGCTTGGTGCATATGAAGAAGACAACGAACTTGACTATGCTTTTTATGACGTTCTTGGTGACGTTGTATGCGGTGGGTTTGCTATGCCTATTCGTGAAGGTAAGGCCCAGGAGATCTACATCGTATGCTCT
Allochromatium vinosum (95%) - seq622	Gammaproteobacteria	AllVino4	95.413	CTCCACCCGTCTGATCCTGCACGCCAAGGCACAGAATACCATCATGCAGATGGCCGCCGATGCCGGCTCCGTCGAGGATCTGGAGCTGGAAGACGTGCTCAAGGTCGGTTACGGCAACATCAAATGTGTCGAATCCGGCGGTCCCGAGCCCGGCGTGGGTTGCGCCGGTCGCGGGGTCATCACGGCCATCAACTTCCTGGAGGAAGAAGGTGCCTACGACGAAGATCTCGACTTCGTCTTCTATGATGTGCTGGGCGATGTCGTCTGTGGCGGTTTCGCCATGCCCATCCGCGAGAACAAGGCCCAGGAGATCTACATCGTCTGCTCG
Epsilonproteobacteria - seq665	Epsilonproteobacteria	WolSucc2	83.471	CTCAACAAGACTTATCTTACATGAAAAAGCACAAAACACAATTCTTCAACTAGCTGCTGAGGCAGGAAGTGTTGAAGATCTAGAACTTGAAGATGCACTAAAAGAGGGTGCAGGTATGTTTAGTATAGATTCTGATGGTGGATATATTACGTGTACTGAATCAGGTGGTCCAGAGCCAGGTGTTGGTTGTGCAGGACGTGGAGTTATTACAGCAATTAATTTTCTTGAAGAAGAGGGCGCATACAACGATGAGCTTGATTTTGTCTCTTATGATGTTCTTGGTGACGTTGTTTGTGGTGGTTTTGCAATGCCTATTCGTGAAGGTAAAGCTCAAGAGATTTATATCGTAATGTCT
Chlorobia - seq689	Chlorobia	ChhThal2	89.908	TTCAACAAGATTATTATTAGGAGGTTTAGCACAGAAAACGGTACTCGACACATTACGTGAAGAGGGAGAAGATGTTGAATTAGATGATGTAATGAAAGAAGGATACGGTAATGTTGACTGTGTTGAATCTGGAGGTCCTGAACCAGGTGTTGGATGCGCTGGTCGTGGTATTATTACTTCTATTAACCTTTTAGAACAATTAGGTGCTTATGATGAAGATCGTAACCTTGATTATGTTTTCTACGATGTACTTGGTGATGTTGTATGTGGTGGATTTGCAATGCCAATCCGCGATGGTAAAGCCGAAGAAATTTACATTGTAGTTTCT
Firmicutes - seq842	Firmicutes	CloKluy8	90.654	TTCAACAAGATTGATACTTAACGGATTAGCACAACAAACAGTTCTAGATACCCTAAGAGAAGAAGGGGAAGACATTGAACTTGAGAACATCATGAAAGAAGGATACGGTGGAATTAAATGTGTTGAGTCTGGTGGACCGGAACCGGGTGTAGGCTGTGCAGGACGTGGTATCATCACTTCAATTAACATGCTTGAACAACTTGGTGCGTATACAGATGATCTTGATTATGTATTTTATGATGTACTTGGTGATGTTGTATGTGGTGGTTTCGCAATGCCGATTCGTGAAGGTAAAGCTGAAGAAATATATATCGTTGCATCT
Epsilonproteobacteria - seq75	Epsilonproteobacteria	ArcNitr5	93.388	CTCAACAAGATTGATCTTACATGAGAAAGCTCAAAATACAATTATGCAACTTGCAAGTGAGGCTGGAACTGTTGAAGATCTAGAACTTGAAGATGTATGTAAGCCGGGCGCGGGAGAGTTTAATCCTGAGGATGAAGAGATCACAGAGGGTTATATCATGTGTACAGAGTCAGGTGGTCCTGAGCCGGGTGTTGGTTGTGCAGGTCGTGGTGTTATCACAGCTATCAACTTCCTCGAAGAAGAGGGTGCTTATGATGATGATCTTGATTTTGTATCTTACGATGTTCTTGGTGATGTTGTATGTGGTGGATTTGCTATGCCAATTCGTGAAGGAAAAGCACAAGAGATATATATCGTTATGTCA
Pelobacter carbinolicus (95%) - seq80	Deltaproteobacteria	PlbCarb2	95.413	CTCGACTCGTCTGATCCTGCATGCCAAGGCACAGGATACAGTTATGGATAAGGTCCGTGAGCTCGGTACCGTTGAAGACCTTGAGCTGGAAGATGTGTGTCGACGCGGTTACGGCGACGTTATGTGCGTTGAGTCCGGTGGCCCCGAGCCAGGTGTTGGCTGTGCTGGTCGTGGTGTTATCACCGCTATCAATTTCCTCGAAGAAGAGGGTGCGTACACCCCTGATCTTGACTATGTCTTCTATGATGTCCTCGGTGACGTTGTCTGCGGTGGCTTCGCTATGCCGATCCGCGAGAACAAGGCGCAAGAGATCTACATCGTTGTCTCC
Chlorobia - seq208	Chlorobia	ChhThal2	88.073	TTCAACTCGTTTGCTACTAGGAGGTTTAGCTCAGAAAACAGTTTTGGATACATTACGTGAAGAGGGTGAAGATGTAGAGCTTGACGATGTAATTAAAGCCGGGTATAGTGGTGTTCGTTGTGTTGAATCAGGTGGTCCAGAGCCAGGTGTTGGATGTGCTGGTCGTGGTATTATCACTTCAATTAACCTTTTGGAACAATTAGGTGCATGGGACGAGCAGTTTTCTACTGACTATACATTTTATGATGTATTAGGTGATGTGGTTTGTGGTGGATTTGCAATGCCTATTCGCGATGGTAAAGCAGAGGAAATTTACATTGTGGTTTCG
Desulfovibrio aespoeensis (95%) - seq304	Deltaproteobacteria	DsfAesp2	95.413	CTCGACTCGACTCCTCCTCGGAGGCCTTGCCCAGAAATCGGTCCTCGATACCTTGAGAGAAGAAGGTGAAGACGTTGAGCTCGATGATATCAGAAAAGCGAGTTTCGGCGGCTCCTGGTCTGTTGAGTCCGGTGGCCCTGAACCGGGTGTAGGCTGTGCGGGTCGCGGTATCATCACCTCCATCAACATGCTCGAGTCCCTTGGTGCATATGAAGAGAGTGAAGGCCTCGATTACGCCTTCTACGATGTACTCGGCGACGTTGTATGTGGTGGTTTCGCCATGCCTATTCGTGACGGTAAGGCGGATGAGATTTACATCGTCTGTTCA
Desulfuromonas acetoxidans (98%) - seq321	Deltaproteobacteria	DlfAcet2	98.165	CTCCACCCGTCTGATCCTCCACGCGAAAATGCAGGAGACGGTTATGGACAAGGTCCGTGAGCTCGGCACCGTTGAGGACCTGGAGTTGGAAGATGTGTTGAAGTGGGGTTACGGCGACGTCAAGTGCGTTGAGTCCGGTGGCCCAGAGCCAGGCGTCGGTTGCGCCGGTCGTGGTGTTATCACTGCGATCAACTTCCTCGAAGAAGAAGGTGCTTATACAGAAGACCTCGACTTCGTCTTCTACGATGTTCTTGGTGACGTGGTCTGCGGTGGTTTCGCTATGCCTATCCGTGAGAACAAAGCACAGGAGATCTACATCGTTGTCTCC
Deltaproteobacteria - seq353	Deltaproteobacteria	DsfAesp2	93.578	CTCAACCAGATTATTACTTGGTGGTCTCGCTCAAAAGTCTGTACTCGATACTCTTCGTGAAGAAGGTGAAGACGTAGAACTCGATGATATCAGAAAAGCGGCATACGGTGGAAGCTGGGCGGTAGAATCTGGTGGGCCTGAGCCGGGAGTTGGCTGTGCAGGTCGAGGAATCATCACCTCAATTAATATGCTCGAAAACCTTGGAGCCTATGAAGAGTCTGAAGCTCTTGATTATGCTTTCTACGATGTTCTCGGTGATGTTGTCTGCGGTGGTTTCGCAATGCCGATTCGTGATGGTAAAGCCGAAGAAATCTACATTGTCTGTTCA
Deltaproteobacteria - seq447	Deltaproteobacteria	DsfAesp2	94.495	CTCAACCAGATTATTGCTCGGTGGTCTCGCTCAGAAGTCTGTTCTTGATACTCTTCGGGAAGAAGGTGAAGACGTAGAACTCGATGACATCAGAAAAGCGGCGTACGGCGGAAGCTGGGCGGTTGAATCAGGTGGTCCTGAGCCAGGAGTTGGCTGTGCAGGTCGAGGAATTATCACCTCAATTAACATGCTCGAAAATCTTGGAGCCTACGAAGAGTCTGAAGGGCTTGACTATGCCTTCTACGATGTTCTTGGCGATGTTGTCTGTGGTGGTTTTGCCATGCCGATCCGTGATGGAAAAGCAGAGGAAATCTACATTGTCTGCTCT
Desulfurivibrio alkaliphilus (95%) - seq601	Deltaproteobacteria	DsvAlka2	95.413	TTCAACGAGGCTTTTACTTGGTGGACTGGCCCAGAAATCCGTACTCGACACCCTGCGTGAAGAAGGTGAAGACGTTGAACTCGAGGATATCCGCAAATTAGGGTATGGCGGAACCTGGTGTGTTGAATCCGGTGGACCAGAGCCTGGAGTTGGTTGTGCTGGCCGAGGTATCATTACCTCCATCAATATGCTTGAGTCTCTAGGCGCGTATGAAGAAAGTGAAAATCTGGATTACGCCTTTTATGACGTTCTTGGTGACGTTGTCTGCGGTGGTTTCGCAATGCCTATTCGTGACGGTAAAGCTGAAGAGATCTATATCGTTGTCTCC
Bacteroidia - seq24	Bacteroidia	CanAzob2	94.495	TTCAACACGTTTGCTACTTCACGGACTAGCGCAAAAAACTGTTTTGGATACGTTGCGTGACGAAGGGGAGGATGTTGATTTAGATGATGTTATGAAAACCGGCTTTGACAATACAAGCTGTGTAGAATCAGGCGGACCTGAACCAGGAGTGGGATGCGCAGGTCGAGGAATCATCACATCAATCAACCTACTTGAACAGCTGGGAGCATACGACGATGACAAACACTTGGATTATGTATTCTACGATGTATTGGGCGATGTTGTATGCGGTGGTTTTGCTATGCCGATACGTGATGGCAAGGCACAAGAAGTATACATTGTATGCTCC
Pelobacter carbinolicus (95%) - seq129	Deltaproteobacteria	PlbCarb2	95.413	CTCGACTCGTCTGATCCTGCATGCCAAGGCACAGGATACAGTTATGGATAAGGTCCGTGAGCTCGGTACCGTTGAAGACCTTGAGCTGGAAGATGTGTGTCGACGCGGTTACGGCGACGTTATGTGCGTTGAGTCCGGTGGCCCCGAGCCAGGTGTTGGCTGTGCTGGTCGTGGTGTTATCACCGCTATCAATTTCCTCGAAGAAGAGGGTGCGTACACCCCTGATCTTGACTATGTCTTCTATGATGTCCTCGGTGACGTTGTCTGCGGTGGCTTCGCTATGCCGATCCGCGAGAACAAGGCCCAGGAGATCTACATCGTTGTCTCC
Chlorobia - seq217	Chlorobia	ChhThal2	89.908	TTCAACTCGGTTGTTACTTGGAGGTCTAGCACAAAAGACCGTGCTTGATACACTTCGAGAAGAAGGTGAAGAGGTTGAACTAGATGATATCATCAAAGAGGGATACAGTCGTACGCGCTGTGTTGAGTCGGGTGGTCCAGAACCAGGAGTTGGTTGCGCTGGACGTGGTATCATTACCTCGATCAACCTTTTGGAGCAATTGGGAGCTTGGGACCCTAAATATAAGATAGATTATACTTTTTACGATGTACTTGGAGATGTTGTATGTGGAGGTTTCGCCATGCCGATCCGTGATGGTAAAGCAGAAGAGATCTATATCGTTGTTTCT
Deltaproteobacteria - seq519	Deltaproteobacteria	DsfMagn2	89.908	TTCAACAAGATTACTTTTAGGTGGCTTGGCTCAAAAAACAGTATTAGACACTTTAAGAGAAGAGGGTGAAGATGTTGTATTTGACGACATTGTAAAACCAGGTTACGGAAACACTAGTTGCACAGAGTCTGGCGGACCAGAACCAGGAGTTGGTTGTGCAGGTCGAGGTATTATTACTTCAATTAACATGTTAGAACAACTTGGAGCTTACGAAGAAGACAAAGCTTTAGATTATGCTTTTTACGATGTATTAGGTGATGTTGTATGTGGTGGATTTGCAATGCCAATTAGAGACGGAAAAGCTGAAGAAATATACATTGTAGTTTCT
Chlorobia - seq1681	Chlorobia	ChhThal2	88.991	TTCAACTCGATTGCTGTTAGGTGGCCTAGCACAGAAGACAGTGCTTGATACACTTCGCGAAGAAGGTGAAGATGTCGAACTTGACGATGTGATCAAAGAAGGATTTAGCAAAACCAGATGTGTTGAATCCGGCGGTCCTGAACCGGGGGTCGGCTGTGCAGGCCGCGGTATTATTACCTCTATCAACCTACTTGAACAGCTCGGTGCTTATGAAGAAGACCTCAAGCTTGACTATGTCTTCTACGATGTACTCGGTGATGTAGTCTGCGGCGGATTTGCGATGCCGATCCGTGAGGGAAAAGCTCAGGAGATCTATATCGTTGTTTCA
Epsilonproteobacteria - seq1785	Epsilonproteobacteria	ArcNitr5	94.215	TTCAACTAGATTGATCCTTCACGAGAAAGCTCAAAATACAATCATGCAACTCGCTTCAGAAGCAGGTACAGTGGAAGATCTCGAACTAGAAGATGTATGTAAACCAGGTGCAGCTGAGTTTAACCCTGAAGAGAATGAGATCACAGAAGGTTACATCATGTGTACAGAGTCTGGTGGACCTGAGCCTGGTGTTGGTTGTGCTGGTCGTGGGGTTATCACAGCTATTAACTTCCTAGAAGAAGAGGGTGCTTATGATGACGAACTTGACTTTGTCTCTTATGATGTTTTGGGAGATGTTGTTTGTGGTGGATTTGCAATGCCTATCCGTGAGGGTAAAGCTCAAGAGATTTATATCGTAATGTCT
Chlorobia - seq1964	Chlorobia	ChhThal2	85.321	CTCAACAAGATTATTGCTTGGGGGCCTTGCACAAAAAACAGTTTTAGATACACTTCGTGAAGAAGGGGAAGACATCGATTTGGACGATATTGTAAAAGAAGGTTACGGAGGTGTTCGTTGCGTTGAATCCGGCGGCCCCGAACCTGGTGTTGGTTGTGCGGGTCGTGGTATTATCACATCAATTAATTTGTTGGAGCAATTAGGGGCCTGGGACGAAAGTTATAAAATTGACTATACTTTTTACGATGTACTGGGCGATGTGGTTTGTGGTGGTTTTGCCATGCCAATTCGCGAAGGGAAAGCCGAAGAAATTTATATTGTTGTTTCA
Chlorobia - seq2127	Chlorobia	ChhThal2	85.321	CTCAACAAGATTATTGCTTGGGGGCCTTGCACAAAAAACAGTTTTAGATACACTTCGTGAAGAAGGGGAAGATATTGATTTGGACGATATTGTAAAAGAAGGATACGGAGGTGTACGTTGCGTTGAATCCGGCGGCCCCGAACCTGGTGTTGGTTGCGCGGGTCGTGGTATTATCACATCAATTAATTTATTGGAGCAATTAGGGGCCTGGGACGAAAGCTATAAAATTGACTATACTTTTTACGATGTACTGGGCGATGTGGTTTGTGGTGGTTTTGCCATGCCAATTCGCGAAGGGAAAGCCGAAGAAATTTATATTGTTGTTTCA
Epsilonproteobacteria - seq2268	Epsilonproteobacteria	ArcNitr5	93.388	TTCTACGAGACTTATTTTACATGAGAAAGCTCAATCTACTATTATGCAACTAGCTTCAGAAGCTGGTACAGTTGAGGATTTAGAGTTAGAAGATGTATGTAAACCAGGTGCTGATGAGTTCCACCCTGATAATACAGAGATAACAGAAGGTCACATCATGTGTACAGAGTCTGGTGGTCCAGAGCCAGGTGTTGGTTGTGCAGGTCGTGGTGTTATTACAGCGATTAACTTTCTTGAAGAAGAGGGTGCTTATGATGATGAATTAGATTTCGTATCTTACGATGTTCTTGGTGATGTTGTTTGTGGTGGATTTGCTATGCCAATTCGTGAAGGTAAAGCACAAGAGATTTATATCGTTATGTCT
Deltaproteobacteria - seq2337	Deltaproteobacteria	DsfMagn2	87.156	TTCAACGCGACTGCTTCTCGGCGGTATGGCTCAGAACACGGTGCTCGATACTCTGCGTGAGGAGGGCGAGGACGTTGAGCTCGAGGATATCATCAAGGAGGGATTCGGCGGATCTATGTGTGTCGAGTCCGGGGGGCCTGAACCAGGCGTTGGTTGTGCCGGACGCGGCATCATCACATCGATCAACATGCTCGAGCAGCTGGGCGCATACGAGGATGACAAGAACCTCGATTACGTTTTCTACGATGTTCTGGGTGATGTTGTCTGCGGCGGCTTCGCGATGCCGATTCGCGAGGGCAAGGCGCAGGAGATCTACATCGTTGTTTCG
